# Supplementary material for: Physicochemical and Sensory Assessments in Spain and United States of PGI-Certified Ternera de Navarra vs. Certified Angus Beef
Source: Foods. 2021 Jun 25;10(7):1474. doi: 10.3390/foods10071474 (PMC8303621; doi:10.3390/foods10071474)
Supplement: Supplementary file 1 [file foods-10-01474-s001.zip]

Archive with 1 entries (1 files):
- foods-1230254-supplementary.pdf
